# Supplementary material for: The characteristics of mRNA m6A methylomes in allopolyploid Brassica napus and its diploid progenitors
Source: Hortic Res. 2022 Oct 11;10(1):uhac230. doi: 10.1093/hr/uhac230 (PMC9832873; doi:10.1093/hr/uhac230)
Supplement: Web_Material_uhac230 [file web_material_uhac230.zip]

Archive with 19 entries (19 files):
- Figure S1.tif
- Figure S10.tif
- Figure S11.tif
- Figure S12.tif
- Figure S13.tif
- Figure S14.tif
- Figure S15.tif
- Figure S16.tif
- Figure S2.tif
- Figure S3.tif
- Figure S4.tif
- Figure S5.tif
- Figure S6.tif
- Figure S7.tif
- Figure S8.tif
- Figure S9.tif
- Table S1.xlsx
- Table S2.xls
- Table S3.xls
