# Supplementary material for: The characteristics of mRNA m6A methylomes in allopolyploid Brassica napus and its diploid progenitors
Source: Hortic Res. 2022 Oct 11;10(1):uhac230. doi: 10.1093/hr/uhac230 (PMC9832873; doi:10.1093/hr/uhac230)
Supplement: Web_Material_uhac230 [file web_material_uhac230.zip › Table S1.xlsx]

## Sheet: Sheet1
	Table S1. Reads statistics of RNA-seq and MeRIP-seq in leaves of A, C, RAC, and NAC. A, B. rapa; C, B. oleracea; RAC, resynthesized B. napus; NAC, natural B. napus.
	Samples	Raw Reads	Q30	Clean Reads	Clean Ratio	Mapped Reads	Mapped Ratio	identified peaks
	A-1.Input	49922160	0.94525	49918528	0.999927	43466730	0.870753	-
	A-2.Input	47458408	0.94655	47454924	0.999927	40259583	0.848375	-
	A-3.Input	45807146	0.9487	45803152	0.999913	40026711	0.873886	-
	C-1.Input	44830256	0.94527	44827350	0.999935	40541015	0.904381	-
	C-2.Input	37679626	0.946385	37677506	0.999944	33160122	0.880104	-
	C-3.Input	38422876	0.944545	38420208	0.999931	33907584	0.882546	-
	NAC-1.Input	41324800	0.94787	41322466	0.999944	37157285	0.899203	-
	NAC-2.Input	55778792	0.943535	55770678	0.999855	34437460	0.617483	-
	NAC-3.Input	59317776	0.948575	59312428	0.99991	50666969	0.854239	-
	RAC-1.Input	43790670	0.944465	43787278	0.999923	39275762	0.896967	-
	RAC-2.Input	45640882	0.94158	45637278	0.999921	40573270	0.889038	-
	RAC-3.Input	36362758	0.94689	36360528	0.999939	32586625	0.896209	-
	A-1.IP	59573312	0.9045	59569658	0.999939	42901300	0.720187	7123
	A-2.IP	46805646	0.8931	46802776	0.999939	33360823	0.712796	8340
	A-3.IP	41170416	0.9027	41167892	0.999939	29899147	0.726273	7969
	C-1.IP	45490560	0.8986	45487770	0.999939	33476886	0.735954	6972
	C-2.IP	53563020	0.8997	53559736	0.999939	39818506	0.743441	6035
	C-3.IP	58740914	0.8944	58737312	0.999939	42948724	0.7312	5860
	NAC-1.IP	54087152	0.9016	54083836	0.999939	44391253	0.820786	8941
	NAC-2.IP	51717560	0.9028	51714388	0.999939	43413425	0.839484	16194
	NAC-3.IP	43913984	0.913	43911292	0.999939	36685703	0.83545	9328
	RAC-1.IP	55299540	0.8935	55296150	0.999939	39145652	0.707927	7775
	RAC-2.IP	59593380	0.8858	59589726	0.999939	44636795	0.749069	8051
	RAC-3.IP	45936504	0.9054	45933688	0.999939	34470012	0.75043	8394
