# Supplementary material for: The characteristics of mRNA m6A methylomes in allopolyploid Brassica napus and its diploid progenitors
Source: Hortic Res. 2022 Oct 11;10(1):uhac230. doi: 10.1093/hr/uhac230 (PMC9832873; doi:10.1093/hr/uhac230)
Supplement: Web_Material_uhac230 [file web_material_uhac230.zip › Table S2.xls]

## Sheet: down in RAC vs AC
GO assession	Type	Description	adjusted p value
GO:0005524	molecular function	ATP binding	1.69498e-13
GO:0035639	molecular function	purine ribonucleoside triphosphate binding	5.60649e-13
GO:0017076	molecular function	purine nucleotide binding	3.65576e-12
GO:0032559	molecular function	adenyl ribonucleotide binding	5.19685e-12
GO:0043168	molecular function	anion binding	5.24026e-12
GO:0036094	molecular function	small molecule binding	5.55328e-12
GO:0030554	molecular function	adenyl nucleotide binding	6.81414e-12
GO:0032553	molecular function	ribonucleotide binding	7.57493e-12
GO:0032555	molecular function	purine ribonucleotide binding	1.18527e-11
GO:0097367	molecular function	carbohydrate derivative binding	2.51678e-11
GO:0000166	molecular function	nucleotide binding	3.12296e-11
GO:1901265	molecular function	nucleoside phosphate binding	3.12296e-11
GO:0043167	molecular function	ion binding	1.1495e-10
GO:0016301	molecular function	kinase activity	5.73102e-08
GO:0004674	molecular function	protein serine/threonine kinase activity	6.49293e-08
GO:0004672	molecular function	protein kinase activity	1.41311e-07
GO:0016772	molecular function	transferase activity, transferring phosphorus-containing groups	3.91348e-07
GO:0016773	molecular function	phosphotransferase activity, alcohol group as acceptor	7.14081e-07
GO:0016740	molecular function	transferase activity	1.05011e-06
GO:0140096	molecular function	catalytic activity, acting on a protein	1.61126e-06
GO:0106310	molecular function	protein serine kinase activity	1.62179e-06
GO:0106311	molecular function	protein threonine kinase activity	1.62179e-06
GO:0003824	molecular function	catalytic activity	4.28459e-06
GO:0016791	molecular function	phosphatase activity	0.000270703
GO:0042578	molecular function	phosphoric ester hydrolase activity	0.0025883
GO:0140326	molecular function	ATPase-coupled intramembrane lipid transporter activity	0.00302664
GO:0016878	molecular function	acid-thiol ligase activity	0.00375628
GO:0140303	molecular function	intramembrane lipid transporter activity	0.0050687
GO:0016887	molecular function	ATPase	0.012281
GO:0004721	molecular function	phosphoprotein phosphatase activity	0.0359168
GO:0006793	biological process	phosphorus metabolic process	4.56593e-09
GO:0036211	biological process	protein modification process	5.99851e-09
GO:0006464	biological process	cellular protein modification process	5.99851e-09
GO:1901564	biological process	organonitrogen compound metabolic process	6.98793e-09
GO:0006796	biological process	phosphate-containing compound metabolic process	8.8436e-09
GO:0043412	biological process	macromolecule modification	2.03096e-07
GO:0006468	biological process	protein phosphorylation	3.35498e-06
GO:0009987	biological process	cellular process	3.36496e-06
GO:0016310	biological process	phosphorylation	5.84675e-06
GO:0044267	biological process	cellular protein metabolic process	1.65039e-05
GO:0019538	biological process	protein metabolic process	0.000190757
GO:0044281	biological process	small molecule metabolic process	0.000393349
GO:0046777	biological process	protein autophosphorylation	0.000590867
GO:0019752	biological process	carboxylic acid metabolic process	0.000656666
GO:0006082	biological process	organic acid metabolic process	0.000668232
GO:0043436	biological process	oxoacid metabolic process	0.00185168
GO:0016311	biological process	dephosphorylation	0.00701327
GO:0051274	biological process	beta-glucan biosynthetic process	0.0107872
GO:0044237	biological process	cellular metabolic process	0.0116863
GO:0016192	biological process	vesicle-mediated transport	0.0137953
GO:0044238	biological process	primary metabolic process	0.0140281
GO:0051273	biological process	beta-glucan metabolic process	0.0147677
GO:0008152	biological process	metabolic process	0.0247594
GO:0071704	biological process	organic substance metabolic process	0.0491722
GO:0016051	biological process	carbohydrate biosynthetic process	0.0499562
GO:0005737	cellular component	cytoplasm	2.66758e-07
GO:0012505	cellular component	endomembrane system	7.36214e-06
GO:0031090	cellular component	organelle membrane	0.00197531
GO:0098797	cellular component	plasma membrane protein complex	0.00655179
GO:0005794	cellular component	Golgi apparatus	0.00839753
GO:0098796	cellular component	membrane protein complex	0.0239018
GO:0098791	cellular component	Golgi apparatus subcompartment	0.0260277
GO:0031984	cellular component	organelle subcompartment	0.0286126
GO:0005802	cellular component	trans-Golgi network	0.0296133
GO:0098588	cellular component	bounding membrane of organelle	0.0376003

## Sheet: up in RAC vs AC
GO assession	Type	Description	adjusted p value
GO:0003735	molecular function	structural constituent of ribosome	2.10329e-30
GO:0005198	molecular function	structural molecule activity	1.00527e-28
GO:0003723	molecular function	RNA binding	2.79331e-20
GO:1901265	molecular function	nucleoside phosphate binding	4.87876e-09
GO:0000166	molecular function	nucleotide binding	4.87876e-09
GO:0036094	molecular function	small molecule binding	1.20773e-08
GO:0017076	molecular function	purine nucleotide binding	6.587e-07
GO:0032555	molecular function	purine ribonucleotide binding	1.70453e-06
GO:0032553	molecular function	ribonucleotide binding	4.50896e-06
GO:0016887	molecular function	ATPase	6.60559e-06
GO:0035639	molecular function	purine ribonucleoside triphosphate binding	8.48954e-06
GO:0097367	molecular function	carbohydrate derivative binding	1.06738e-05
GO:0043168	molecular function	anion binding	1.82133e-05
GO:0030554	molecular function	adenyl nucleotide binding	3.50593e-05
GO:0032559	molecular function	adenyl ribonucleotide binding	0.000104265
GO:0051082	molecular function	unfolded protein binding	0.000255211
GO:0005524	molecular function	ATP binding	0.000463311
GO:0016616	molecular function	oxidoreductase activity, acting on the CH-OH group of donors, NAD or NADP as acceptor	0.00277682
GO:0016614	molecular function	oxidoreductase activity, acting on CH-OH group of donors	0.00510106
GO:0008887	molecular function	glycerate kinase activity	0.0146264
GO:0043167	molecular function	ion binding	0.0152521
GO:0000049	molecular function	tRNA binding	0.0200748
GO:0043604	biological process	amide biosynthetic process	1.85342e-24
GO:0006412	biological process	translation	1.99848e-24
GO:0043043	biological process	peptide biosynthetic process	8.79996e-24
GO:0006518	biological process	peptide metabolic process	5.54683e-23
GO:0043603	biological process	cellular amide metabolic process	1.29195e-22
GO:1901566	biological process	organonitrogen compound biosynthetic process	2.23741e-16
GO:0042254	biological process	ribosome biogenesis	2.01767e-08
GO:0022613	biological process	ribonucleoprotein complex biogenesis	6.061e-08
GO:0044085	biological process	cellular component biogenesis	2.08739e-05
GO:0006457	biological process	protein folding	2.10394e-05
GO:0042274	biological process	ribosomal small subunit biogenesis	2.92679e-05
GO:0034641	biological process	cellular nitrogen compound metabolic process	8.22332e-05
GO:0010467	biological process	gene expression	0.000426618
GO:0009987	biological process	cellular process	0.000758123
GO:0044267	biological process	cellular protein metabolic process	0.00101273
GO:0034660	biological process	ncRNA metabolic process	0.00107804
GO:0071840	biological process	cellular component organization or biogenesis	0.00194901
GO:0006396	biological process	RNA processing	0.00217041
GO:0006364	biological process	rRNA processing	0.00686163
GO:0016072	biological process	rRNA metabolic process	0.00693173
GO:0033750	biological process	ribosome localization	0.0112001
GO:0071428	biological process	rRNA-containing ribonucleoprotein complex export from nucleus	0.0112001
GO:0000054	biological process	ribosomal subunit export from nucleus	0.0112001
GO:1901564	biological process	organonitrogen compound metabolic process	0.013332
GO:0030490	biological process	maturation of SSU-rRNA	0.0142157
GO:0044271	biological process	cellular nitrogen compound biosynthetic process	0.0205995
GO:0019752	biological process	carboxylic acid metabolic process	0.0281244
GO:0042026	biological process	protein refolding	0.0334422
GO:0005840	cellular component	ribosome	2.29745e-28
GO:0005622	cellular component	intracellular anatomical structure	3.99899e-25
GO:0043232	cellular component	intracellular non-membrane-bounded organelle	8.03504e-24
GO:0043228	cellular component	non-membrane-bounded organelle	8.03504e-24
GO:0022626	cellular component	cytosolic ribosome	7.6097e-21
GO:0044391	cellular component	ribosomal subunit	8.68019e-18
GO:0005737	cellular component	cytoplasm	2.55396e-17
GO:1990904	cellular component	ribonucleoprotein complex	5.97528e-16
GO:0005829	cellular component	cytosol	2.0779e-15
GO:0022625	cellular component	cytosolic large ribosomal subunit	5.33307e-14
GO:0015934	cellular component	large ribosomal subunit	1.53084e-13
GO:0043229	cellular component	intracellular organelle	2.15138e-12
GO:0043226	cellular component	organelle	3.51789e-12
GO:0009536	cellular component	plastid	2.3073e-11
GO:0009507	cellular component	chloroplast	4.59392e-11
GO:0032991	cellular component	protein-containing complex	8.22791e-11
GO:0022627	cellular component	cytosolic small ribosomal subunit	7.66766e-05
GO:0015935	cellular component	small ribosomal subunit	0.00108926
GO:0009579	cellular component	thylakoid	0.0180954
GO:0032040	cellular component	small-subunit processome	0.0287307

## Sheet: down in NAC vs AC
GO assession	Type	Description	adjusted p value
GO:0043167	molecular function	ion binding	1.74449e-07
GO:0003824	molecular function	catalytic activity	6.93242e-07
GO:0043169	molecular function	cation binding	2.30257e-05
GO:0061659	molecular function	ubiquitin-like protein ligase activity	6.64383e-05
GO:0046872	molecular function	metal ion binding	7.89915e-05
GO:0061630	molecular function	ubiquitin protein ligase activity	0.000105713
GO:0140096	molecular function	catalytic activity, acting on a protein	0.000810487
GO:0106311	molecular function	protein threonine kinase activity	0.00177317
GO:0106310	molecular function	protein serine kinase activity	0.00177317
GO:0016740	molecular function	transferase activity	0.00257188
GO:0005543	molecular function	phospholipid binding	0.00312831
GO:0008289	molecular function	lipid binding	0.00513888
GO:0005509	molecular function	calcium ion binding	0.00926714
GO:0019787	molecular function	ubiquitin-like protein transferase activity	0.0108011
GO:0042578	molecular function	phosphoric ester hydrolase activity	0.0156021
GO:0004842	molecular function	ubiquitin-protein transferase activity	0.016344
GO:0005516	molecular function	calmodulin binding	0.021032
GO:0016772	molecular function	transferase activity, transferring phosphorus-containing groups	0.0231165
GO:0008138	molecular function	protein tyrosine/serine/threonine phosphatase activity	0.0251208
GO:0016192	biological process	vesicle-mediated transport	1.89299e-06
GO:0006464	biological process	cellular protein modification process	0.000486105
GO:0036211	biological process	protein modification process	0.000486105
GO:0006793	biological process	phosphorus metabolic process	0.000722704
GO:0006796	biological process	phosphate-containing compound metabolic process	0.00195877
GO:0019752	biological process	carboxylic acid metabolic process	0.0033011
GO:0048193	biological process	Golgi vesicle transport	0.00553789
GO:1901606	biological process	alpha-amino acid catabolic process	0.00799709
GO:0046395	biological process	carboxylic acid catabolic process	0.0107726
GO:0043412	biological process	macromolecule modification	0.0120721
GO:0006470	biological process	protein dephosphorylation	0.012143
GO:0043436	biological process	oxoacid metabolic process	0.0128513
GO:0006082	biological process	organic acid metabolic process	0.0153246
GO:0009074	biological process	aromatic amino acid family catabolic process	0.0253022
GO:0009063	biological process	cellular amino acid catabolic process	0.0383825
GO:0044281	biological process	small molecule metabolic process	0.0463931
GO:0012505	cellular component	endomembrane system	9.37927e-11
GO:0005737	cellular component	cytoplasm	3.5207e-09
GO:0005783	cellular component	endoplasmic reticulum	4.67232e-07
GO:0031984	cellular component	organelle subcompartment	1.58964e-06
GO:0030662	cellular component	coated vesicle membrane	2.76079e-06
GO:0030120	cellular component	vesicle coat	4.03432e-06
GO:0030659	cellular component	cytoplasmic vesicle membrane	4.5854e-06
GO:0030135	cellular component	coated vesicle	4.95639e-06
GO:0012506	cellular component	vesicle membrane	6.47333e-06
GO:0005794	cellular component	Golgi apparatus	3.41583e-05
GO:0030658	cellular component	transport vesicle membrane	4.2522e-05
GO:0030133	cellular component	transport vesicle	4.2522e-05
GO:0031982	cellular component	vesicle	8.12586e-05
GO:0030665	cellular component	clathrin-coated vesicle membrane	0.000142423
GO:0030125	cellular component	clathrin vesicle coat	0.000142423
GO:0030132	cellular component	clathrin coat of coated pit	0.000220309
GO:0030140	cellular component	trans-Golgi network transport vesicle	0.000220309
GO:0030130	cellular component	clathrin coat of trans-Golgi network vesicle	0.000220309
GO:0012510	cellular component	trans-Golgi network transport vesicle membrane	0.000220309
GO:0005622	cellular component	intracellular anatomical structure	0.000287185
GO:0030660	cellular component	Golgi-associated vesicle membrane	0.000354874
GO:0005798	cellular component	Golgi-associated vesicle	0.000354874
GO:0031090	cellular component	organelle membrane	0.000374277
GO:0097708	cellular component	intracellular vesicle	0.000465378
GO:0031410	cellular component	cytoplasmic vesicle	0.000465378
GO:0098797	cellular component	plasma membrane protein complex	0.000662115
GO:0043227	cellular component	membrane-bounded organelle	0.000816063
GO:0098588	cellular component	bounding membrane of organelle	0.00103487
GO:0098791	cellular component	Golgi apparatus subcompartment	0.0011699
GO:0043231	cellular component	intracellular membrane-bounded organelle	0.00142369
GO:0048475	cellular component	coated membrane	0.00206966
GO:0030117	cellular component	membrane coat	0.00206966
GO:0098796	cellular component	membrane protein complex	0.0042532
GO:0005802	cellular component	trans-Golgi network	0.00487837
GO:0045254	cellular component	pyruvate dehydrogenase complex	0.00490048
GO:0030136	cellular component	clathrin-coated vesicle	0.0049198
GO:0005789	cellular component	endoplasmic reticulum membrane	0.0147199
GO:0042175	cellular component	nuclear outer membrane-endoplasmic reticulum membrane network	0.0147199
GO:0120114	cellular component	Sm-like protein family complex	0.0160068
GO:0098827	cellular component	endoplasmic reticulum subcompartment	0.0172804
GO:0005905	cellular component	clathrin-coated pit	0.0206741
GO:0030532	cellular component	small nuclear ribonucleoprotein complex	0.0283131
GO:0098590	cellular component	plasma membrane region	0.0385533

## Sheet: up in NAC vs AC
GO assession	Type	Description	adjusted p value
GO:0003735	molecular function	structural constituent of ribosome	7.7437e-40
GO:0005198	molecular function	structural molecule activity	7.61706e-38
GO:0003723	molecular function	RNA binding	3.19835e-31
GO:0016887	molecular function	ATPase	5.79173e-09
GO:0036094	molecular function	small molecule binding	9.2913e-09
GO:0000166	molecular function	nucleotide binding	9.14072e-08
GO:1901265	molecular function	nucleoside phosphate binding	9.14072e-08
GO:0032555	molecular function	purine ribonucleotide binding	6.19358e-07
GO:0035639	molecular function	purine ribonucleoside triphosphate binding	6.8335e-07
GO:0017076	molecular function	purine nucleotide binding	6.97252e-07
GO:0032553	molecular function	ribonucleotide binding	7.94989e-07
GO:0097367	molecular function	carbohydrate derivative binding	1.23673e-06
GO:0051082	molecular function	unfolded protein binding	1.46788e-06
GO:0008237	molecular function	metallopeptidase activity	2.8918e-06
GO:0043168	molecular function	anion binding	3.05187e-06
GO:0008135	molecular function	translation factor activity, RNA binding	1.97064e-05
GO:0045182	molecular function	translation regulator activity	4.08398e-05
GO:0090079	molecular function	translation regulator activity, nucleic acid binding	8.31819e-05
GO:0043167	molecular function	ion binding	9.33436e-05
GO:0030554	molecular function	adenyl nucleotide binding	0.000163695
GO:0032559	molecular function	adenyl ribonucleotide binding	0.000190739
GO:0005524	molecular function	ATP binding	0.000216945
GO:0140101	molecular function	catalytic activity, acting on a tRNA	0.000518549
GO:0004222	molecular function	metalloendopeptidase activity	0.000669617
GO:0000049	molecular function	tRNA binding	0.000722606
GO:0003746	molecular function	translation elongation factor activity	0.0023168
GO:0003729	molecular function	mRNA binding	0.00444426
GO:0004822	molecular function	isoleucine-tRNA ligase activity	0.00930914
GO:0051537	molecular function	2 iron, 2 sulfur cluster binding	0.018584
GO:0016875	molecular function	ligase activity, forming carbon-oxygen bonds	0.0246576
GO:0004812	molecular function	aminoacyl-tRNA ligase activity	0.0246576
GO:1901363	molecular function	heterocyclic compound binding	0.0343275
GO:0016874	molecular function	ligase activity	0.0373975
GO:0097159	molecular function	organic cyclic compound binding	0.0411179
GO:0017111	molecular function	nucleoside-triphosphatase activity	0.0426731
GO:0032561	molecular function	guanyl ribonucleotide binding	0.047462
GO:0050311	molecular function	sulfite reductase (ferredoxin) activity	0.0496851
GO:0006412	biological process	translation	7.40255e-42
GO:0043604	biological process	amide biosynthetic process	1.82593e-41
GO:0043043	biological process	peptide biosynthetic process	9.0037e-41
GO:0006518	biological process	peptide metabolic process	2.65285e-37
GO:0043603	biological process	cellular amide metabolic process	3.42976e-37
GO:1901566	biological process	organonitrogen compound biosynthetic process	2.32394e-29
GO:0022613	biological process	ribonucleoprotein complex biogenesis	3.17374e-18
GO:0042254	biological process	ribosome biogenesis	1.69469e-12
GO:0034641	biological process	cellular nitrogen compound metabolic process	9.84259e-10
GO:0034660	biological process	ncRNA metabolic process	1.29312e-09
GO:0006396	biological process	RNA processing	2.14092e-08
GO:0022618	biological process	ribonucleoprotein complex assembly	2.31071e-08
GO:0071826	biological process	ribonucleoprotein complex subunit organization	3.62708e-08
GO:0044281	biological process	small molecule metabolic process	2.55366e-07
GO:0010467	biological process	gene expression	2.89026e-07
GO:0044085	biological process	cellular component biogenesis	3.38163e-07
GO:0009987	biological process	cellular process	9.38334e-07
GO:0034470	biological process	ncRNA processing	2.27029e-06
GO:1901564	biological process	organonitrogen compound metabolic process	2.66535e-06
GO:0044237	biological process	cellular metabolic process	5.66769e-06
GO:0071840	biological process	cellular component organization or biogenesis	2.33835e-05
GO:0002181	biological process	cytoplasmic translation	2.42461e-05
GO:0006457	biological process	protein folding	2.88332e-05
GO:0016072	biological process	rRNA metabolic process	3.83265e-05
GO:0019752	biological process	carboxylic acid metabolic process	4.51726e-05
GO:0006364	biological process	rRNA processing	0.000120532
GO:0044267	biological process	cellular protein metabolic process	0.000162118
GO:0043933	biological process	protein-containing complex subunit organization	0.000177667
GO:0042273	biological process	ribosomal large subunit biogenesis	0.000211098
GO:0044249	biological process	cellular biosynthetic process	0.00021687
GO:0043436	biological process	oxoacid metabolic process	0.000293648
GO:0009058	biological process	biosynthetic process	0.00046259
GO:0034622	biological process	cellular protein-containing complex assembly	0.000583312
GO:1901576	biological process	organic substance biosynthetic process	0.000596645
GO:0002183	biological process	cytoplasmic translational initiation	0.000988917
GO:0065003	biological process	protein-containing complex assembly	0.00103462
GO:0006082	biological process	organic acid metabolic process	0.00104133
GO:0042274	biological process	ribosomal small subunit biogenesis	0.0011033
GO:0001731	biological process	formation of translation preinitiation complex	0.00114002
GO:0051649	biological process	establishment of localization in cell	0.00236115
GO:0046907	biological process	intracellular transport	0.00240488
GO:0008152	biological process	metabolic process	0.00309771
GO:0019538	biological process	protein metabolic process	0.00436358
GO:0010629	biological process	negative regulation of gene expression	0.00589928
GO:0044271	biological process	cellular nitrogen compound biosynthetic process	0.00723861
GO:0051169	biological process	nuclear transport	0.00773856
GO:0006913	biological process	nucleocytoplasmic transport	0.00773856
GO:0051641	biological process	cellular localization	0.00797281
GO:0030490	biological process	maturation of SSU-rRNA	0.00832806
GO:0009250	biological process	glucan biosynthetic process	0.00917568
GO:0015980	biological process	energy derivation by oxidation of organic compounds	0.012584
GO:0006399	biological process	tRNA metabolic process	0.0142699
GO:0071704	biological process	organic substance metabolic process	0.0151783
GO:0034637	biological process	cellular carbohydrate biosynthetic process	0.0166732
GO:0033692	biological process	cellular polysaccharide biosynthetic process	0.0227588
GO:0006428	biological process	isoleucyl-tRNA aminoacylation	0.0230978
GO:0045184	biological process	establishment of protein localization	0.0253403
GO:0015031	biological process	protein transport	0.0255125
GO:0043039	biological process	tRNA aminoacylation	0.0259142
GO:0043038	biological process	amino acid activation	0.0259142
GO:0044042	biological process	glucan metabolic process	0.0311539
GO:0042255	biological process	ribosome assembly	0.0343193
GO:0006073	biological process	cellular glucan metabolic process	0.0436221
GO:1990904	cellular component	ribonucleoprotein complex	3.89223e-43
GO:0005622	cellular component	intracellular anatomical structure	1.78659e-42
GO:0005840	cellular component	ribosome	3.86648e-40
GO:0005737	cellular component	cytoplasm	1.74983e-34
GO:0043228	cellular component	non-membrane-bounded organelle	7.41194e-34
GO:0043232	cellular component	intracellular non-membrane-bounded organelle	7.41194e-34
GO:0032991	cellular component	protein-containing complex	3.01519e-33
GO:0044391	cellular component	ribosomal subunit	4.39595e-33
GO:0022626	cellular component	cytosolic ribosome	1.23685e-28
GO:0043229	cellular component	intracellular organelle	5.53371e-22
GO:0043226	cellular component	organelle	1.26413e-21
GO:0015934	cellular component	large ribosomal subunit	1.73332e-21
GO:0005829	cellular component	cytosol	2.47532e-20
GO:0022625	cellular component	cytosolic large ribosomal subunit	1.1344e-19
GO:0009536	cellular component	plastid	6.82282e-14
GO:0009507	cellular component	chloroplast	4.66181e-13
GO:0015935	cellular component	small ribosomal subunit	1.63949e-10
GO:0022627	cellular component	cytosolic small ribosomal subunit	2.18764e-08
GO:0030686	cellular component	90S preribosome	7.68957e-05
GO:0016282	cellular component	eukaryotic 43S preinitiation complex	8.5463e-05
GO:0033290	cellular component	eukaryotic 48S preinitiation complex	0.000167399
GO:0070993	cellular component	translation preinitiation complex	0.000167399
GO:0005852	cellular component	eukaryotic translation initiation factor 3 complex	0.000333689
GO:0005730	cellular component	nucleolus	0.00054297
GO:0032040	cellular component	small-subunit processome	0.000748987
GO:0030684	cellular component	preribosome	0.00105616
GO:0005746	cellular component	mitochondrial respirasome	0.00138588
GO:0070469	cellular component	respirasome	0.00167158
GO:0098803	cellular component	respiratory chain complex	0.00173842
GO:0098798	cellular component	mitochondrial protein-containing complex	0.00190008
GO:0005854	cellular component	nascent polypeptide-associated complex	0.00248422
GO:0031967	cellular component	organelle envelope	0.00315262
GO:0031975	cellular component	envelope	0.00315262
GO:0043227	cellular component	membrane-bounded organelle	0.00350404
GO:0043231	cellular component	intracellular membrane-bounded organelle	0.00365708
GO:1902494	cellular component	catalytic complex	0.00418285
GO:0031976	cellular component	plastid thylakoid	0.0103182
GO:0009534	cellular component	chloroplast thylakoid	0.0103182
GO:0009579	cellular component	thylakoid	0.0122933
GO:1990204	cellular component	oxidoreductase complex	0.0137011
GO:0098800	cellular component	inner mitochondrial membrane protein complex	0.0146263
GO:0005747	cellular component	mitochondrial respiratory chain complex I	0.0184432
GO:0030964	cellular component	NADH dehydrogenase complex	0.0184432
GO:0045271	cellular component	respiratory chain complex I	0.0184432
GO:0005739	cellular component	mitochondrion	0.0318204
GO:0019866	cellular component	organelle inner membrane	0.04956

## Sheet: down in NAC vs RAC
GO assession	Type	Description	adjusted p value
GO:0004345	molecular function	glucose-6-phosphate dehydrogenase activity	0.0120236
GO:0005737	cellular component	cytoplasm	0.00232116
GO:0005622	cellular component	intracellular anatomical structure	0.00760387
GO:0043229	cellular component	intracellular organelle	0.0408668
GO:0043226	cellular component	organelle	0.0489039

## Sheet: up in NAC vs RAC
GO assession	Type	Description	adjusted p value
GO:0003735	molecular function	structural constituent of ribosome	8.42727e-18
GO:0005198	molecular function	structural molecule activity	7.61472e-17
GO:0003723	molecular function	RNA binding	2.26605e-13
GO:0032553	molecular function	ribonucleotide binding	1.16465e-10
GO:0097367	molecular function	carbohydrate derivative binding	1.18745e-10
GO:0032555	molecular function	purine ribonucleotide binding	1.42003e-09
GO:0017076	molecular function	purine nucleotide binding	2.20206e-09
GO:0036094	molecular function	small molecule binding	4.15624e-09
GO:0000166	molecular function	nucleotide binding	4.49527e-09
GO:1901265	molecular function	nucleoside phosphate binding	4.49527e-09
GO:0035639	molecular function	purine ribonucleoside triphosphate binding	5.05361e-09
GO:0043168	molecular function	anion binding	2.22809e-08
GO:0032559	molecular function	adenyl ribonucleotide binding	3.52448e-07
GO:0030554	molecular function	adenyl nucleotide binding	5.55108e-07
GO:0005524	molecular function	ATP binding	1.15374e-06
GO:0008237	molecular function	metallopeptidase activity	5.72726e-06
GO:0016887	molecular function	ATPase	2.50865e-05
GO:0043167	molecular function	ion binding	0.00133078
GO:0004222	molecular function	metalloendopeptidase activity	0.01497
GO:0008092	molecular function	cytoskeletal protein binding	0.032243
GO:0008135	molecular function	translation factor activity, RNA binding	0.033653
GO:0016853	molecular function	isomerase activity	0.0361093
GO:2001070	molecular function	starch binding	0.0440878
GO:0045182	molecular function	translation regulator activity	0.047321
GO:0043043	biological process	peptide biosynthetic process	2.67421e-19
GO:0006412	biological process	translation	2.7174e-19
GO:0043604	biological process	amide biosynthetic process	3.6882e-19
GO:1901566	biological process	organonitrogen compound biosynthetic process	3.83388e-19
GO:0006518	biological process	peptide metabolic process	1.89292e-17
GO:0043603	biological process	cellular amide metabolic process	3.14195e-17
GO:1901564	biological process	organonitrogen compound metabolic process	5.97646e-09
GO:0022613	biological process	ribonucleoprotein complex biogenesis	2.0201e-07
GO:0044281	biological process	small molecule metabolic process	6.52053e-07
GO:0009987	biological process	cellular process	5.89792e-06
GO:0042254	biological process	ribosome biogenesis	1.09606e-05
GO:0044267	biological process	cellular protein metabolic process	1.64799e-05
GO:0044237	biological process	cellular metabolic process	7.90128e-05
GO:0044283	biological process	small molecule biosynthetic process	0.000162002
GO:0042273	biological process	ribosomal large subunit biogenesis	0.000363893
GO:0019752	biological process	carboxylic acid metabolic process	0.000723582
GO:0072594	biological process	establishment of protein localization to organelle	0.00190398
GO:0043436	biological process	oxoacid metabolic process	0.00217716
GO:0022618	biological process	ribonucleoprotein complex assembly	0.00227412
GO:0006082	biological process	organic acid metabolic process	0.00255743
GO:0071826	biological process	ribonucleoprotein complex subunit organization	0.00302378
GO:0034641	biological process	cellular nitrogen compound metabolic process	0.00405582
GO:0019538	biological process	protein metabolic process	0.00406633
GO:0006396	biological process	RNA processing	0.00501396
GO:0008152	biological process	metabolic process	0.00749828
GO:0006520	biological process	cellular amino acid metabolic process	0.010567
GO:0006605	biological process	protein targeting	0.0189632
GO:0033365	biological process	protein localization to organelle	0.021542
GO:0071704	biological process	organic substance metabolic process	0.0267148
GO:0009117	biological process	nucleotide metabolic process	0.0305617
GO:0072521	biological process	purine-containing compound metabolic process	0.0400947
GO:0002181	biological process	cytoplasmic translation	0.0446259
GO:0005737	cellular component	cytoplasm	7.13419e-24
GO:0005622	cellular component	intracellular anatomical structure	1.04553e-22
GO:0005840	cellular component	ribosome	5.56885e-20
GO:1990904	cellular component	ribonucleoprotein complex	3.89909e-18
GO:0044391	cellular component	ribosomal subunit	7.4047e-17
GO:0022626	cellular component	cytosolic ribosome	1.73579e-16
GO:0032991	cellular component	protein-containing complex	3.20191e-14
GO:0005829	cellular component	cytosol	9.45517e-14
GO:0043228	cellular component	non-membrane-bounded organelle	9.6155e-14
GO:0043232	cellular component	intracellular non-membrane-bounded organelle	9.6155e-14
GO:0022625	cellular component	cytosolic large ribosomal subunit	4.95785e-13
GO:0015934	cellular component	large ribosomal subunit	3.99941e-12
GO:0043229	cellular component	intracellular organelle	4.97566e-10
GO:0043226	cellular component	organelle	8.45386e-10
GO:0009536	cellular component	plastid	6.49587e-08
GO:0009507	cellular component	chloroplast	1.41159e-07
GO:0031967	cellular component	organelle envelope	0.000198843
GO:0031975	cellular component	envelope	0.000198843
GO:0015935	cellular component	small ribosomal subunit	0.000505465
GO:0022627	cellular component	cytosolic small ribosomal subunit	0.00157577
GO:0031090	cellular component	organelle membrane	0.0269463
