# Supplementary material for: The characteristics of mRNA m6A methylomes in allopolyploid Brassica napus and its diploid progenitors
Source: Hortic Res. 2022 Oct 11;10(1):uhac230. doi: 10.1093/hr/uhac230 (PMC9832873; doi:10.1093/hr/uhac230)
Supplement: Web_Material_uhac230 [file web_material_uhac230.zip › Table S3.xls]

## Sheet: Sheet1
		Table S3.Comparison of evolutionary rates (ω) of m6A genes and non-m6A genes.
			ω		P value
			m6A genes	non m6A genes
			0.1535±0.0984	0.1487±0.1012	1.308e-08
		A	0.1512±0.0956	0.1459±0.0977	9.929e-06
		C	0.1564±0.1016	0.1513±0.1043	7.188e-05
		RAC	0.1458±0.0973	0.1485±0.1009	0.07632
		An	0.1433±0.0942	0.1456±0.0975	0.3537
		Cn	0.1482±0.0998	0.1513±0.1040	0.1325
		NAC	0.1418±0.0965	0.1538±0.1027	2.2e-16
		An	0.1395±0.0940	0.1511±0.0989	1.231e-12
		Cn	0.1440±0.0986	0.1568±0.1065	1.145e-13
